# Supplementary material for: Effects of high-altitude hypoxic environment on colonic inflammation, intestinal barrier and gut microbiota in three-way crossbred commercial pigs
Source: Front Microbiol. 2022 Sep 8;13:968521. doi: 10.3389/fmicb.2022.968521 (PMC9493363; doi:10.3389/fmicb.2022.968521)
Supplement: Supplementary file 1 [file Table_1.XLSX]

## Sheet: Sheet1
	Histologic colitis score	The content of LPS in serum (EU/ml)	The content of D-Lac in serum (ng/ml)	The activity of DAO in serum (U/L)	Relative mRNA expression of IL-1β	Relative mRNA expression of IL-6	Relative mRNA expression of TNF-α	Relative mRNA expression of p65	Relative mRNA expression of IL-10	Relative mRNA expression of ZO-1	Relative mRNA expression of Occludin	The content of acetate in chyme(μmol/g)	The content of propionate in chyme(μmol/g)	The content of isobutyrate in chyme(μmol/g)	The content of butyrate in chyme(μmol/g)	The content of isovalerate in chyme(μmol/g)	The content of valerate in chyme(μmol/g)	The content of total of SCFAs in chyme(μmol/g)	The Shannon index	The Chao 1 index
TP1	1	0.2297	424.15	57.968	1.8636	0.7862	1.4332	1.5157	0.3988	1.6045	0.8909	34.43	10.97	2.07	5.06	2.14	0.19	56.76	4.91921	1078.96
TP2	1	0.1332	464.6	54.127	0.8668	1.4895	0.374	1.4987	1.2345	1.1937	1.7887	27.2	9.86	1.16	3.52	1.53	0.97	44.9	4.58174	886.628
TP3	2	0.2114	377.2	41.556	0.5438	0.7803	2.9806	0.2481	0.6492	1.2268	1.8971	28.23	8.85	0.81	2.88	1.01	0.61	42.79	4.71668	995.01
TP4	1	0.1678	331.2	68.095	1.5299	0.5603	0.2149	1.2839	0.8769	2.0444	1.7661	35.86	12.04	1.51	5.98	1.92	0.53	58.89	5.0146	1119.53
TP5	1	0.1521	431.45	46.444	1.7804	1.0971	1.9353	1.0679	0.7165	1.0622	1.4271	36.66	9.73	1.31	4.71	1.57	0.26	55.01	5.00286	1143.56
TP6	2	0.1307	312.55	30.8	1.5842	0.5323	0.2082	0.9689	0.8297	2.2921	1.563	44.77	17.07	1.64	7.96	2.07	0.16	75.07	4.91833	1112.38
CP-H1	4	0.2119	365.8	57.968	2.9892	1.5576	2.9311	1.4716	0.2204	1.1337	1.0157	29.29	12.74	0.88	3.68	0.84	2.09	47.62	4.64346	977.573
CP-H2	3	0.2725	400.85	54.127	1.5016	2.1427	1.1057	1.3245	0.1278	0.9483	0.8128	40.03	17.59	1.66	4.89	1.51	1.64	66.66	4.87991	955
CP-H3	3	0.2226	432.2	41.556	3.0163	2.3077	0.171	1.3386	0.3009	1.497	1.2821	42.94	17.6	1.62	4.82	1.69	1	69.27	4.94715	971.29
CP-H4	1	0.2368	358.6	68.095	3.5796	1.1514	0.1668	2.0574	0.6485	0.567	1.3237	31.3	13.81	1.52	5.11	1.69	1.58	53.96	4.50152	961.594
CP-H5	2	0.1853	495	46.444	2.4809	2.2804	0.4629	2.2622	0.2054	0.2035	0.9269	33.73	13.03	0.89	3.97	0.73	1.04	52.61	4.83682	914.211
CP-H6	2	0.2276	627	30.8	2.3394	2.7356	1.6098	2.3233	0.4164	0.442	0.4883	31.66	11.81	0.88	3.09	0.72	1.56	48.32	4.28694	945.788
CP-L1	1	0.08925	399.8	51.9683	0.8736	0.28173	0.5619	1.4592	1.5972	1.8329	1.7654	32.98	12.86	0.76	4.9	2.01	1.09	54.6	4.66698	1043.2
CP-L2	2	0.145	405.85	45.127	1.3927	1.9281	0.3981	1.3918	1.0384	1.3047	0.9183	33.12	13.11	1.34	4.89	1.01	1.06	54.53	4.64464	1051.83
CP-L3	2	0.04625	477.2	41.5556	2.0001	1.0913	0.5091	2.0184	1.2648	2.0913	1.2472	29.9	11.98	1.56	5.12	0.79	1.03	50.58	4.36451	1055.1
CP-L4	1	0.088	393.6	60.0952	1.0193	0.9847	0.6482	2.4918	2.0385	2.1392	1.4729	41.38	10.98	1.29	5.26	0.99	1.29	61.19	4.55939	1021.27
CP-L5	2	0.053	510	40.4444	1.4729	0.59834	0.298	1.0837	0.9372	1.7462	1.9374	34.15	9.99	1	5.98	0.76	0.88	53.06	4.53757	1081.45
CP-L6	1	0.09725	642	29.8	0.7692	1.0221	0.9238	1.1928	1.6918	1.2837	0.7261	33.16	14.91	1.11	3.19	1.34	1.15	54.86	4.4989	1103.91

## Sheet: Sheet2
IL-1β	IL-6	TNF-α	p65	IL-10	ZO-1	Occludin
1.8636	0.7862	1.4332	1.5157	0.3988	1.6045	0.8909
0.8668	1.4895	0.374	1.4987	1.2345	1.1937	1.7887
0.5438	0.7803	2.9806	0.2481	0.6492	1.2268	1.8971			IL-1β	1.8636	0.8668	0.5438	1.5299	1.7804	1.5842	2.9892	1.5016	3.0163	3.5796	2.4809	2.3394	0.8736	1.3927	2.0001	1.0193	1.4729	0.7692
1.5299	0.5603	0.2149	1.2839	0.8769	2.0444	1.7661			IL-6	0.7862	1.4895	0.7803	0.5603	1.0971	0.5323	1.5576	2.1427	2.3077	1.1514	2.2804	2.7356	0.28173	1.9281	1.0913	0.9847	0.59834	1.0221
1.7804	1.0971	1.9353	1.0679	0.7165	1.0622	1.4271			TNF-α	1.4332	0.374	2.9806	0.2149	1.9353	0.2082	2.9311	1.1057	0.171	0.1668	0.4629	1.6098	0.5619	0.3981	0.5091	0.6482	0.298	0.9238
1.5842	0.5323	0.2082	0.9689	0.8297	2.2921	1.563			p65	1.5157	1.4987	0.2481	1.2839	1.0679	0.9689	1.4716	1.3245	1.3386	2.0574	2.2622	2.3233	1.4592	1.3918	2.0184	2.4918	1.0837	1.1928
2.9892	1.5576	2.9311	1.4716	0.2204	1.1337	1.0157			IL-10	0.3988	1.2345	0.6492	0.8769	0.7165	0.8297	0.2204	0.1278	0.3009	0.6485	0.2054	0.4164	1.5972	1.0384	1.2648	2.0385	0.9372	1.6918
1.5016	2.1427	1.1057	1.3245	0.1278	0.9483	0.8128			ZO-1	1.6045	1.1937	1.2268	2.0444	1.0622	2.2921	1.1337	0.9483	1.497	0.567	0.2035	0.442	1.8329	1.3047	2.0913	2.1392	1.7462	1.2837
3.0163	2.3077	0.171	1.3386	0.3009	1.497	1.2821			Occludin	0.8909	1.7887	1.8971	1.7661	1.4271	1.563	1.0157	0.8128	1.2821	1.3237	0.9269	0.4883	1.7654	0.9183	1.2472	1.4729	1.9374	0.7261
3.5796	1.1514	0.1668	2.0574	0.6485	0.567	1.3237
2.4809	2.2804	0.4629	2.2622	0.2054	0.2035	0.9269
2.3394	2.7356	1.6098	2.3233	0.4164	0.442	0.4883
0.8736	0.28173	0.5619	1.4592	1.5972	1.8329	1.7654
1.3927	1.9281	0.3981	1.3918	1.0384	1.3047	0.9183
2.0001	1.0913	0.5091	2.0184	1.2648	2.0913	1.2472
1.0193	0.9847	0.6482	2.4918	2.0385	2.1392	1.4729
1.4729	0.59834	0.298	1.0837	0.9372	1.7462	1.9374
0.7692	1.0221	0.9238	1.1928	1.6918	1.2837	0.7261						1.8636
												0.8668
												0.5438
												1.5299
												1.7804
												1.5842
										2.9892		8.1687
										1.5016
										3.0163
										3.5796
										2.4809
										2.3394
										15.907
												0.8736
												1.3927
												2.0001
												1.0193
												1.4729
												0.7692
												7.5278
Acetate	Propionate	Isobutyrate	Butyrate	Isovalerate	Valerate	Total SCFAs			Acetate	34.43	27.2	28.23	35.86	36.66	44.77	29.29	40.03	42.94	31.3	33.73	31.66	32.98	33.12	29.9	41.38	34.15	33.16
34.43	10.97	2.07	5.06	2.14	0.19	56.76			Propionate	10.97	9.86	8.85	12.04	9.73	17.07	12.74	17.59	17.6	13.81	13.03	11.81	12.86	13.11	11.98	10.98	9.99	14.91
27.2	9.86	1.16	3.52	1.53	0.97	44.9			Isobutyrate	2.07	1.16	0.81	1.51	1.31	1.64	0.88	1.66	1.62	1.52	0.89	0.88	0.76	1.34	1.56	1.29	1	1.11
28.23	8.85	0.81	2.88	1.01	0.61	42.79			Butyrate	5.06	3.52	2.88	5.98	4.71	7.96	3.68	4.89	4.82	5.11	3.97	3.09	4.9	4.89	5.12	5.26	5.98	3.19
35.86	12.04	1.51	5.98	1.92	0.53	58.89			Isovalerate	2.14	1.53	1.01	1.92	1.57	2.07	0.84	1.51	1.69	1.69	0.73	0.72	2.01	1.01	0.79	0.99	0.76	1.34
36.66	9.73	1.31	4.71	1.57	0.26	55.01			Valerate	0.19	0.97	0.61	0.53	0.26	0.16	2.09	1.64	1	1.58	1.04	1.56	1.09	1.06	1.03	1.29	0.88	1.15
44.77	17.07	1.64	7.96	2.07	0.16	75.07			Total SCFAs	56.76	44.9	42.79	58.89	55.01	75.07	47.62	66.66	69.27	53.96	52.61	48.32	54.6	54.53	50.58	61.19	53.06	54.86
29.29	12.74	0.88	3.68	0.84	2.09	47.62
40.03	17.59	1.66	4.89	1.51	1.64	66.66
42.94	17.6	1.62	4.82	1.69	1	69.27
31.3	13.81	1.52	5.11	1.69	1.58	53.96
33.73	13.03	0.89	3.97	0.73	1.04	52.61
31.66	11.81	0.88	3.09	0.72	1.56	48.32
32.98	12.86	0.76	4.9	2.01	1.09	54.6
33.12	13.11	1.34	4.89	1.01	1.06	54.53
29.9	11.98	1.56	5.12	0.79	1.03	50.58
41.38	10.98	1.29	5.26	0.99	1.29	61.19
34.15	9.99	1	5.98	0.76	0.88	53.06
33.16	14.91	1.11	3.19	1.34	1.15	54.86
